# Supplementary material for: Maternal cortisol is associated with neonatal amygdala microstructure and connectivity in a sexually dimorphic manner
Source: eLife. 2020 Nov 24;9:e60729. doi: 10.7554/eLife.60729 (PMC7685701; doi:10.7554/eLife.60729)
Supplement: Reporting standard 1. [file elife-60729-repstand1.pdf.zip]

Archive with 1 entries (1 files):
- STROBE.checklist.16.7.20.pdf
